# Supplementary material for: Dietary Patterns and Quality of Life in Older Adults: A Systematic Review
Source: Nutrients. 2018 Jul 26;10(8):971. doi: 10.3390/nu10080971 (PMC6115962; doi:10.3390/nu10080971)
Supplement: Supplementary file 1 [file nutrients-10-00971-s001.zip]

Archive with 2 entries (2 files):
- Supplement 2 _Quality of studies.docx
- Supplement 1_search strategy.docx
